# Supplementary material for: Unmodified Plant and Waste Oils as Functional Additives in PU Flooring Adhesives: A Comparative Study
Source: Molecules. 2025 Sep 17;30(18):3780. doi: 10.3390/molecules30183780 (PMC12472585; doi:10.3390/molecules30183780)
Supplement: Supplementary file 1 [file molecules-30-03780-s001.zip]

Archive with 1 entries (1 files):
- molecules-3834046-supplementary.xlsx
