# Supplementary material for: Unmodified Plant and Waste Oils as Functional Additives in PU Flooring Adhesives: A Comparative Study
Source: Molecules. 2025 Sep 17;30(18):3780. doi: 10.3390/molecules30183780 (PMC12472585; doi:10.3390/molecules30183780)
Supplement: Supplementary file 1 [file molecules-30-03780-s001.zip › molecules-3834046-supplementary.xlsx]

## Sheet: Table S1
Table S1. Fatty-acid composition (wt%) of the oils used in this study. Adapted from Ciastowicz et al., Materials 2025, 18, 918; DOI: 10.3390/ma18050918 (CC BY 4.0).
	Oils
Fatty Acid [%]	Rapeseed Oil	Sunflower Oil	Linseed Oil	Castor Oil	Used Cooking Oil
C16:0	5.71	5.41	5.55	1.54	12.59
C16:1	0.77	0.64	0.13	-	0.4
C18:0	1.76	4.33	3.98	1.65	3.52
C18:1	62.22	30.93	22.03	5.68	63.24
C18:2	14.7	58.48	15.06	5.94	13.36
C18:3	12.87	0.21	53.25	0.43	6.89
C18:1 OH	-	-	-	84.76	-
C20:0	0.77	-	-	-	-
C20:1	1.09	-	-	-	-
Numeric data reproduced and reformatted; rounding harmonized. For methods and uncertainty, see the original publication [15].

## Sheet: Table S2
	Table S2. Physicochemical descriptors of the oils (as used in Sec. 2.1). Adapted from Ciastowicz et al., Materials 2025, 18, 918; DOI: 10.3390/ma18050918 (CC BY 4.0).
		Rapeseed Oil	Sunflower Oil	Linseed Oil	Castor Oil	Used Cooking Oil
	Descriptors
	Acid Value (AV)	0.15	0.21	0.41	0.91	0.94
	[mgKOH/g]
	Hydroxyl Value (OHV)	0.66	2.92	3.73	158.04	4.22
	[mgKOH/g]
	Iodine Value (IV)	110.6	124.1	173.2	85.5	98
	[gJ2/100 g]
	Peroxide Value (PV)	1.85	5.18	7.65	16.75	32.8
	[meqO2/kg]
	Water Content [%]	0.04	0.05	0.06	0.15	0.2
	Viscosity [mPas]	71.8	63.2	55.5	900	102.7
	Density [g/cm3]	0.916	0.91	0.928	0.955	0.918
	Numeric data reproduced and reformatted; rounding harmonized. For methods and uncertainty, see the original publication [15].

## Sheet: Figure S1
Figure S1. Representative structures. (A) Triglyceride backbone. (B) Ricinoleic acid (castor) bearing a C12 secondary (side-chain) hydroxyl reactive with –NCO (urethane formation). (C) Unsaturated C18 residues without hydroxyl (oleic C18:1, linoleic C18:2, α-linolenic C18:3) typical of rapeseed/sunflower/linseed; these act as non-reactive plasticizers. UCO denotes a variable mixture that may incl…

## Sheet: Scheme S1
Scheme S1. Reaction pathways relevant to this study. (A) Urethane formation between –NCO and the ricinoleic –OH (castor oil), leading to a urethane linkage (network anchoring). (B) Moisture side-reaction: –NCO + H₂O → carbamic acid → amine + CO₂; the amine then reacts with –NCO to form a urea linkage. This pathway is pertinent for higher-moisture or oxidized feeds (e.g., UCO).
